# Supplementary material for: The Relation of Alpha Asymmetry to Physical Activity Duration and Intensity
Source: Brain Sci. 2025 Dec 11;15(12):1322. doi: 10.3390/brainsci15121322 (PMC12730269; doi:10.3390/brainsci15121322)
Supplement: Supplementary file 1 [file brainsci-15-01322-s001.zip]

Archive with 1 entries (1 files):
- brainsci-4022144-supplementary.pdf
